# Supplementary material for: Managing genetic diversity in breeding programs of small populations: the case of French local chicken breeds
Source: Genet Sel Evol. 2022 Aug 3;54:56. doi: 10.1186/s12711-022-00746-2 (PMC9347113; doi:10.1186/s12711-022-00746-2)
Supplement: Supplementary file 1 — Additional file 1: Table S1. Within-population genetic diversity estimates; raw data for Figs. 1, 2 and 3, in the main text. [file 12711_2022_746_MOESM1_ESM.txt]

Breed Group FIT FIS H_obs H_exp Fixed F-ROH Number.ROH Length.ROH F-pedig Ne-demo Ne-LD Ne-found Number.Sires Number.Hens Nb.Generation Delta_F
ALS 1 0.411 -0.043 0.335 0.321 0.34 0.309 102.433 2803.781 2.3 65 26.3 49.811 20 33 11 0.464
B11 1 0.279 -0.01 0.334 0.33 0.186 0.241 94.567 2363.01 7.1 122 1840.2 84.416 23 256 30 0.306
B22 1 0.456 -0.016 0.33 0.325 0.382 0.419 128.4 3029.546 5.3 108 644.3 82.875 26 102 20 0.418
B55 1 0.233 -0.01 0.348 0.344 0.17 0.201 84.209 2209.78 NA 153 NA 84.388 23 255 30 NA
BAR 1 0.148 -0.02 0.354 0.347 0.093 0.132 42 2908.656 7 27 123.1 14 7 7 17 0.658
BOU 1 0.317 -0.006 0.33 0.328 0.224 0.278 100.228 2579.772 2.4 114 151.1 226.71 75 232 14 0.303
CDR 1 0.228 -0.009 0.347 0.344 0.165 0.213 77.945 2535.366 NA NA 141 NA NA NA NA NA
CHA 1 0.238 -0.03 0.348 0.338 0.178 0.228 75.696 2789.595 2.7 63 41.5 102.248 34 103 13 0.342
CNF 1 0.32 -0.033 0.345 0.334 0.258 0.319 91.576 3235.625 3.5 53 48.7 100.97 34 98 11 0.592
CON 2 0.288 -0.02 0.332 0.325 0.193 0.276 62 4098.851 NA NA 17.2 NA NA NA NA NA
FG1 3 0.123 -0.025 0.362 0.353 0.087 0.176 70.452 2308.591 NA NA 122.8 NA NA NA NA NA
FG2 3 0.142 -0.012 0.354 0.35 0.087 0.16 60.605 2451.06 NA NA 174.6 NA NA NA NA NA
GAS 1 0.149 -0.019 0.352 0.345 0.09 0.147 42.35 3198.606 7.2 22 93.8 10 5 5 10 1.851
GAT 1 0.299 -0.019 0.338 0.332 0.222 0.282 80.947 3236.043 5.6 56 171.4 22.957 11 12 13 0.82
GDT 1 0.194 -0.017 0.349 0.343 0.132 0.176 66.831 2431.514 4.2 142 201.3 121.342 43 103 20 0.252
GDV 1 0.353 -0.021 0.341 0.334 0.286 0.301 92.205 3024.887 2.7 65 122.7 85.964 29 83 16 0.273
GG 1 0.269 -0.019 0.35 0.344 0.215 0.203 77.8 2425.788 NA 285 1381.7 235.915 77 252 24 NA
GN 1 0.254 -0.023 0.339 0.331 0.173 0.162 63.741 2353.954 5.3 119 86.2 310.183 108 275 18 0.32
GOU 1 0.253 -0.014 0.337 0.333 0.167 0.215 75.069 2652.414 2.7 98 173 68.894 24 61 12 0.455
HER 2 0.296 0.118 0.286 0.324 0.074 0.228 50.05 4017.7 NA NA 7 NA NA NA NA NA
HOU 1 0.378 -0.029 0.335 0.325 0.304 0.244 89.707 2517.678 NA 80 73.4 87.568 30 81 14 NA
LAY 3 0.352 -0.019 0.337 0.331 0.28 0.361 124.123 2697.893 NA NA 80.3 NA NA NA NA NA
MAG 1 0.329 0.125 0.299 0.341 0.156 0.307 104.308 2710.118 NA NA 12.5 NA NA NA NA NA
MAN 2 0.239 0.047 0.338 0.354 0.153 0.228 43 4698.177 NA NA 2.5 NA NA NA NA NA
MAR 2 0.219 0.108 0.308 0.346 0.046 0.198 56.585 3138.847 NA NA 33.1 NA NA NA NA NA
MER 1 0.342 -0.049 0.346 0.33 0.286 0.312 84.947 3408.758 5.6 44 29.8 46.08 18 32 8 0.82
NDB 1 0.112 -0.013 0.353 0.348 0.052 0.125 36.571 3180.871 2.7 99 75.8 68.595 27 47 10 0.546
SGB 3 0.149 -0.017 0.357 0.351 0.101 0.148 58.01 2376.33 NA NA 91.9 NA NA NA NA NA
